# Supplementary material for: Characterization of Spanish Olive Virome by High Throughput Sequencing Opens New Insights and Uncertainties
Source: Viruses. 2021 Nov 6;13(11):2233. doi: 10.3390/v13112233 (PMC8622421; doi:10.3390/v13112233)
Supplement: Supplementary file 1 [file viruses-13-02233-s001.zip]

Archive with 4 entries (4 files):
- DNA-A reads.pdf
- DNA-B reads.pdf
- reads OLyAV V64.pdf
- Supplementary_table s1.pdf
